# Supplementary material for: Hydrogen Sulfide Improves the Cold Stress Resistance through the CsARF5-CsDREB3 Module in Cucumber
Source: Int J Mol Sci. 2021 Dec 8;22(24):13229. doi: 10.3390/ijms222413229 (PMC8706816; doi:10.3390/ijms222413229)
Supplement: Supplementary file 1 [file ijms-22-13229-s001.zip]

Archive with 1 entries (1 files):
- ijms-1484878-supplementary.pdf
